# Supplementary material for: Five years of phenology observations from a mixed-grass prairie exposed to warming and elevated CO2
Source: Sci Data. 2016 Oct 11;3:160088. doi: 10.1038/sdata.2016.88 (PMC5113067; doi:10.1038/sdata.2016.88)
Supplement: Supplementary file 1 [file sdata201688-isa1.zip]

Archive with 5 entries (5 files):
- i_Investigation.txt
- s_study_Reyes-Fox.txt
- a_phenology_Reyes-Fox.txt
- a_climate_Reyes-Fox.txt
- a_swc_Reyes-Fox.txt
