# Supplementary material for: Five years of phenology observations from a mixed-grass prairie exposed to warming and elevated CO2
Source: Sci Data. 2016 Oct 11;3:160088. doi: 10.1038/sdata.2016.88 (PMC5113067; doi:10.1038/sdata.2016.88)
Supplement: Supplementary file 1 [file sdata201688-isa1.zip › i_Investigation.txt]

# Investigation File generated for Scientific Data with Investigation File Authoring Tool version 0.1.0 on 20/09/2016 - This metadata file is CC0
ONTOLOGY SOURCE REFERENCE
Term Source Name	NCBITAXON	GAZ	UO	OBI	ENVO	ERO
Term Source File	http://data.bioontology.org/ontologies/NCBITAXON	http://data.bioontology.org/ontologies/GAZ	http://data.bioontology.org/ontologies/UO	http://data.bioontology.org/ontologies/OBI	http://data.bioontology.org/ontologies/ENVO	http://data.bioontology.org/ontologies/ERO
Term Source Version	2015AB	$Revision: 1.512 $	unknown	2014-08-18	releases/2014-09-16	2013-08-02
Term Source Description	National Center for Biotechnology Information (NCBI) Organismal Classification	Gazetteer	Units of Measurement Ontology	Ontology for Biomedical Investigations	Environment Ontology	Eagle-I Research Resource Ontology
INVESTIGATION
Investigation Identifier
Investigation Title
Investigation Description
Investigation Submission Date
Investigation Public Release Date
INVESTIGATION PUBLICATIONS
Investigation PubMed ID
Investigation Publication DOI
Investigation Publication Author List
Investigation Publication Title
Investigation Publication Status
Investigation Publication Status Term Accession Number
Investigation Publication Status Term Source REF
INVESTIGATION CONTACTS
Investigation Person Last Name
Investigation Person Mid Initials
Investigation Person First Name
Investigation Person Address
Investigation Person Phone
Investigation Person Fax
Investigation Person Email
Investigation Person Affiliation
Investigation Person Roles
Investigation Person Roles Term Accession Number
Investigation Person Roles Term Source REF
STUDY
Study Identifier	10.1038/sdata.2016.88
Study Title	Five years of phenology observations from a mixed-grass prairie exposed to warming and elevated CO2
Study Submission Date	02/12/2015
Study Public Release Date	11/10/2016
Study Description	http://www.nature.com/articles/sdata201688#abstract
Study File Name	s_study_Reyes-Fox.txt
Comment[Subject Keywords]	//;//;///
Comment[Manuscript Licence]	CC BY-4.0
Comment[Experimental Metadata Licence]	CC0
Comment[Supplementary Information File Name]	
Comment[Supplementary Information File Type]	x-zip-compressed
Comment[Supplementary Information File URL]	http://www.nature.com/articles/sdata201688#supplementary-information
Comment[Data Repository]	Dryad Digital Repository
Comment[Data Record Accession]	doi:10.5061/dryad.267d2
Comment[Data Record URI]	http://dx.doi.org/10.5061/dryad.267d2
STUDY DESIGN DESCRIPTORS
Study Design Type	time series design	parallel group design
Study Design Type Term Accession Number	OBI:0500020	OBI:0500006
Study Design Type Term Source REF	OBI	OBI
STUDY PUBLICATIONS
Study PubMed ID	""
Study Publication DOI	doi:10.1038/nature13207
Study Publication Author List	""
Study Publication Title	""
Study Publication Status	published
Study Publication Status Term Accession Number	
Study Publication Status Term Source REF	
STUDY FACTORS
Study Factor Name	atmospheric CO2	temperature
Study Factor Type	atmospheric carbon dioxide	air temperature
Study Factor Type Term Accession Number	ENVO:01000451	ENVO:01000753
Study Factor Type Term Source REF	ENVO	ENVO
STUDY ASSAYS
Study Assay Measurement Type	life cycle stage	climate data	volumetric soil water
Study Assay Measurement Type Term Accession Number	UBERON:0000105	""	""
Study Assay Measurement Type Term Source REF	OBI	""	""
Study Assay Technology Type	phenological observation	meteorological station	water content profile probe
Study Assay Technology Type Term Accession Number	""	""	""
Study Assay Technology Type Term Source REF	""	""	""
Study Assay Technology Platform	""	""	EnviroSMART probe
Study Assay File Name	a_phenology_Reyes-Fox.txt	a_climate_Reyes-Fox.txt	a_swc_Reyes-Fox.txt
STUDY PROTOCOLS
Study Protocol Name	Site Description	Experimental Design	Observations	Plot-level phenology observations	Method to identify treatment differences	Mean timing of life cycle events	Site-level climate data	Method to test interannual variability	Plot-level soil water measurements
Study Protocol Type	selection	protocol	visual observation method	visual observation method	information processor function	average value	Observational study	information processor function	measurement datum
Study Protocol Type Term Accession Number	OBI:0001928	OBI:0000272	ERO:0001322	ERO:0001322	OBI:0000392	OBI:0000679	ERO:Observational_study	OBI:0000392	IAO:0000109
Study Protocol Type Term Source REF	OBI	OBI	ERO	ERO	OBI	OBI	ERO	OBI	OBI
Study Protocol Description									
Study Protocol URI	""	""	""	""	""	""	""	""	""
Study Protocol Version									
Study Protocol Parameters Name	""	temperature; atmospheric CO2	year	""	""	""	""	""	""
Study Protocol Parameters Name Term Accession Number	""	""	""	""	""	""	""	""	""
Study Protocol Parameters Name Term Source REF	""	""	""	""	""	""	""	""	""
Study Protocol Components Name	""	""	""	""	""	""	""	""	""
Study Protocol Components Type	""	""	""	""	""	""	""	""	""
Study Protocol Components Type Term Accession Number	""	""	""	""	""	""	""	""	""
Study Protocol Components Type Term Source REF	""	""	""	""	""	""	""	""	""
STUDY CONTACTS
Study Person Last Name	Reyes-Fox	Steltzer	LeCain	McMaster
Study Person First Name	Melissa	Heidi	Daniel R.	Gregory S.
Study Person Mid Initials				
Study Person Email	melissa.reyes@ars.usda.gov	steltzer_h@fortlewis.edu	""	""
Study Person Phone				
Study Person Fax				
Study Person Address				
Study Person Affiliation	USDA-ARS, Soil Plant Nutrient Research Unit and Northern Plains Area, Fort Collins, Colorado 80526, USA	Department of Biology, Fort Lewis College, Durango, Colorado 81301, USA	USDA-ARS, Rangeland Resources Research Unit, Fort Collins, Colorado 80526, USA	USDA-ARS, Agricultural Systems Research Unit and Northern Plains Area, Fort Collins, Colorado 80526, USA
Study Person Roles				
Study Person Roles Term Accession Number				
Study Person Roles Term Source REF				
Comment[Study Person ORCID]				
Comment[Funder]				
Comment[FundRef ID]				
Comment[Funder Term Source REF]				
Comment[Grant Identifier]				
