# Supplementary material for: Five years of phenology observations from a mixed-grass prairie exposed to warming and elevated CO2
Source: Sci Data. 2016 Oct 11;3:160088. doi: 10.1038/sdata.2016.88 (PMC5113067; doi:10.1038/sdata.2016.88)
Supplement: Supplementary file 1 [file sdata201688-isa1.zip › s_study_Reyes-Fox.txt]

Source Name	Characteristics[organism]	Term Source REF	Term Accession Number	Characteristics[geographical location]	Term Source REF	Term Accession Number	Characteristics[environment type]	Term Source REF	Term Accession Number	Characteristics[latitude]	Unit	Term Source REF	Term Accession Number	Characteristics[longitude]	Unit	Term Source REF	Term Accession Number	Characteristics[altitude]	Unit	Term Source REF	Term Accession Number	Protocol REF	Protocol REF	Parameter Value[temperature]	Unit	Term Source REF	Term Accession Number	Parameter Value[atmospheric CO2]	Unit	Term Source REF	Term Accession Number	Sample Name	Factor Value[atmospheric CO2]	Factor Value[temperature]
USDA-ARS High Plains Grasslands Research Station	Artemisia frigida	NCBITAXON	http://purl.bioontology.org/ontology/NCBITAXON/395280	State of Wyoming	GAZ	GAZ:00002533	prairie	ENVO	ENVO:00000260	41.183	degree	UO	UO:0000185	104.9	degree	UO	UO:0000185	1930	meter	UO	UO:0000008	Site Description	Experimental Design	1.5	degree Celsius	UO	UO:0000027	385	ppmv			Arfr_ct	ambient	ambient
USDA-ARS High Plains Grasslands Research Station	Artemisia frigida	NCBITAXON	http://purl.bioontology.org/ontology/NCBITAXON/395280	State of Wyoming	GAZ	GAZ:00002533	prairie	ENVO	ENVO:00000260	41.183	degree	UO	UO:0000185	104.9	degree	UO	UO:0000185	1930	meter	UO	UO:0000008	Site Description	Experimental Design	1.5	degree Celsius	UO	UO:0000027	600	ppmv			Arfr_Ct	elevated	ambient
USDA-ARS High Plains Grasslands Research Station	Artemisia frigida	NCBITAXON	http://purl.bioontology.org/ontology/NCBITAXON/395280	State of Wyoming	GAZ	GAZ:00002533	prairie	ENVO	ENVO:00000260	41.183	degree	UO	UO:0000185	104.9	degree	UO	UO:0000185	1930	meter	UO	UO:0000008	Site Description	Experimental Design	3	degree Celsius	UO	UO:0000027	385	ppmv			Arfr_cT	ambient	warmed
USDA-ARS High Plains Grasslands Research Station	Artemisia frigida	NCBITAXON	http://purl.bioontology.org/ontology/NCBITAXON/395280	State of Wyoming	GAZ	GAZ:00002533	prairie	ENVO	ENVO:00000260	41.183	degree	UO	UO:0000185	104.9	degree	UO	UO:0000185	1930	meter	UO	UO:0000008	Site Description	Experimental Design	3	degree Celsius	UO	UO:0000027	600	ppmv			Arfr_CT	elevated	warmed
USDA-ARS High Plains Grasslands Research Station	Bouteloua gracilis	NCBITAXON	NCBITaxon:48732	State of Wyoming	GAZ	GAZ:00002533	prairie	ENVO	ENVO:00000260	41.183	degree	UO	UO:0000185	104.9	degree	UO	UO:0000185	1930	meter	UO	UO:0000008	Site Description	Experimental Design	1.5	degree Celsius	UO	UO:0000027	385	ppmv			Bogr_ct	ambient	ambient
USDA-ARS High Plains Grasslands Research Station	Bouteloua gracilis	NCBITAXON	NCBITaxon:48732	State of Wyoming	GAZ	GAZ:00002533	prairie	ENVO	ENVO:00000260	41.183	degree	UO	UO:0000185	104.9	degree	UO	UO:0000185	1930	meter	UO	UO:0000008	Site Description	Experimental Design	1.5	degree Celsius	UO	UO:0000027	600	ppmv			Bogr_Ct	elevated	ambient
USDA-ARS High Plains Grasslands Research Station	Bouteloua gracilis	NCBITAXON	NCBITaxon:48732	State of Wyoming	GAZ	GAZ:00002533	prairie	ENVO	ENVO:00000260	41.183	degree	UO	UO:0000185	104.9	degree	UO	UO:0000185	1930	meter	UO	UO:0000008	Site Description	Experimental Design	3	degree Celsius	UO	UO:0000027	385	ppmv			Bogr_cT	ambient	warmed
USDA-ARS High Plains Grasslands Research Station	Bouteloua gracilis	NCBITAXON	NCBITaxon:48732	State of Wyoming	GAZ	GAZ:00002533	prairie	ENVO	ENVO:00000260	41.183	degree	UO	UO:0000185	104.9	degree	UO	UO:0000185	1930	meter	UO	UO:0000008	Site Description	Experimental Design	3	degree Celsius	UO	UO:0000027	600	ppmv			Bogr_CT	elevated	warmed
USDA-ARS High Plains Grasslands Research Station	Hesperostipa comata	NCBITAXON	NCBITaxon:487942	State of Wyoming	GAZ	GAZ:00002533	prairie	ENVO	ENVO:00000260	41.183	degree	UO	UO:0000185	104.9	degree	UO	UO:0000185	1930	meter	UO	UO:0000008	Site Description	Experimental Design	1.5	degree Celsius	UO	UO:0000027	385	ppmv			Heco_ct	ambient	ambient
USDA-ARS High Plains Grasslands Research Station	Hesperostipa comata	NCBITAXON	NCBITaxon:487942	State of Wyoming	GAZ	GAZ:00002533	prairie	ENVO	ENVO:00000260	41.183	degree	UO	UO:0000185	104.9	degree	UO	UO:0000185	1930	meter	UO	UO:0000008	Site Description	Experimental Design	1.5	degree Celsius	UO	UO:0000027	600	ppmv			Heco_Ct	elevated	ambient
USDA-ARS High Plains Grasslands Research Station	Hesperostipa comata	NCBITAXON	NCBITaxon:487942	State of Wyoming	GAZ	GAZ:00002533	prairie	ENVO	ENVO:00000260	41.183	degree	UO	UO:0000185	104.9	degree	UO	UO:0000185	1930	meter	UO	UO:0000008	Site Description	Experimental Design	3	degree Celsius	UO	UO:0000027	385	ppmv			Heco_cT	ambient	warmed
USDA-ARS High Plains Grasslands Research Station	Hesperostipa comata	NCBITAXON	NCBITaxon:487942	State of Wyoming	GAZ	GAZ:00002533	prairie	ENVO	ENVO:00000260	41.183	degree	UO	UO:0000185	104.9	degree	UO	UO:0000185	1930	meter	UO	UO:0000008	Site Description	Experimental Design	3	degree Celsius	UO	UO:0000027	600	ppmv			Heco_CT	elevated	warmed
USDA-ARS High Plains Grasslands Research Station	Koeleria macrantha	NCBITAXON	NCBITaxon:366481	State of Wyoming	GAZ	GAZ:00002533	prairie	ENVO	ENVO:00000260	41.183	degree	UO	UO:0000185	104.9	degree	UO	UO:0000185	1930	meter	UO	UO:0000008	Site Description	Experimental Design	1.5	degree Celsius	UO	UO:0000027	385	ppmv			Koma_ct	ambient	ambient
USDA-ARS High Plains Grasslands Research Station	Koeleria macrantha	NCBITAXON	NCBITaxon:366481	State of Wyoming	GAZ	GAZ:00002533	prairie	ENVO	ENVO:00000260	41.183	degree	UO	UO:0000185	104.9	degree	UO	UO:0000185	1930	meter	UO	UO:0000008	Site Description	Experimental Design	1.5	degree Celsius	UO	UO:0000027	600	ppmv			Koma_Ct	elevated	ambient
USDA-ARS High Plains Grasslands Research Station	Koeleria macrantha	NCBITAXON	NCBITaxon:366481	State of Wyoming	GAZ	GAZ:00002533	prairie	ENVO	ENVO:00000260	41.183	degree	UO	UO:0000185	104.9	degree	UO	UO:0000185	1930	meter	UO	UO:0000008	Site Description	Experimental Design	3	degree Celsius	UO	UO:0000027	385	ppmv			Koma_cT	ambient	warmed
USDA-ARS High Plains Grasslands Research Station	Koeleria macrantha	NCBITAXON	NCBITaxon:366481	State of Wyoming	GAZ	GAZ:00002533	prairie	ENVO	ENVO:00000260	41.183	degree	UO	UO:0000185	104.9	degree	UO	UO:0000185	1930	meter	UO	UO:0000008	Site Description	Experimental Design	3	degree Celsius	UO	UO:0000027	600	ppmv			Koma_CT	elevated	warmed
USDA-ARS High Plains Grasslands Research Station	Pascopyrum smithii	NCBITAXON	http://purl.bioontology.org/ontology/NCBITAXON/86023	State of Wyoming	GAZ	GAZ:00002533	prairie	ENVO	ENVO:00000260	41.183	degree	UO	UO:0000185	104.9	degree	UO	UO:0000185	1930	meter	UO	UO:0000008	Site Description	Experimental Design	1.5	degree Celsius	UO	UO:0000027	385	ppmv			Pasm_ct	ambient	ambient
USDA-ARS High Plains Grasslands Research Station	Pascopyrum smithii	NCBITAXON	http://purl.bioontology.org/ontology/NCBITAXON/86023	State of Wyoming	GAZ	GAZ:00002533	prairie	ENVO	ENVO:00000260	41.183	degree	UO	UO:0000185	104.9	degree	UO	UO:0000185	1930	meter	UO	UO:0000008	Site Description	Experimental Design	1.5	degree Celsius	UO	UO:0000027	600	ppmv			Pasm_Ct	elevated	ambient
USDA-ARS High Plains Grasslands Research Station	Pascopyrum smithii	NCBITAXON	http://purl.bioontology.org/ontology/NCBITAXON/86023	State of Wyoming	GAZ	GAZ:00002533	prairie	ENVO	ENVO:00000260	41.183	degree	UO	UO:0000185	104.9	degree	UO	UO:0000185	1930	meter	UO	UO:0000008	Site Description	Experimental Design	3	degree Celsius	UO	UO:0000027	385	ppmv			Pasm_cT	ambient	warmed
USDA-ARS High Plains Grasslands Research Station	Pascopyrum smithii	NCBITAXON	http://purl.bioontology.org/ontology/NCBITAXON/86023	State of Wyoming	GAZ	GAZ:00002533	prairie	ENVO	ENVO:00000260	41.183	degree	UO	UO:0000185	104.9	degree	UO	UO:0000185	1930	meter	UO	UO:0000008	Site Description	Experimental Design	3	degree Celsius	UO	UO:0000027	600	ppmv			Pasm_CT	elevated	warmed
USDA-ARS High Plains Grasslands Research Station	Sphaeralcea coccinea	NCBITAXON	http://purl.bioontology.org/ontology/NCBITAXON/1234508	State of Wyoming	GAZ	GAZ:00002533	prairie	ENVO	ENVO:00000260	41.183	degree	UO	UO:0000185	104.9	degree	UO	UO:0000185	1930	meter	UO	UO:0000008	Site Description	Experimental Design	1.5	degree Celsius	UO	UO:0000027	385	ppmv			Spco_ct	ambient	ambient
USDA-ARS High Plains Grasslands Research Station	Sphaeralcea coccinea	NCBITAXON	http://purl.bioontology.org/ontology/NCBITAXON/1234508	State of Wyoming	GAZ	GAZ:00002533	prairie	ENVO	ENVO:00000260	41.183	degree	UO	UO:0000185	104.9	degree	UO	UO:0000185	1930	meter	UO	UO:0000008	Site Description	Experimental Design	1.5	degree Celsius	UO	UO:0000027	600	ppmv			Spco_Ct	elevated	ambient
USDA-ARS High Plains Grasslands Research Station	Sphaeralcea coccinea	NCBITAXON	http://purl.bioontology.org/ontology/NCBITAXON/1234508	State of Wyoming	GAZ	GAZ:00002533	prairie	ENVO	ENVO:00000260	41.183	degree	UO	UO:0000185	104.9	degree	UO	UO:0000185	1930	meter	UO	UO:0000008	Site Description	Experimental Design	3	degree Celsius	UO	UO:0000027	385	ppmv			Spco_cT	ambient	warmed
USDA-ARS High Plains Grasslands Research Station	Sphaeralcea coccinea	NCBITAXON	http://purl.bioontology.org/ontology/NCBITAXON/1234508	State of Wyoming	GAZ	GAZ:00002533	prairie	ENVO	ENVO:00000260	41.183	degree	UO	UO:0000185	104.9	degree	UO	UO:0000185	1930	meter	UO	UO:0000008	Site Description	Experimental Design	3	degree Celsius	UO	UO:0000027	600	ppmv			Spco_CT	elevated	warmed
