# Supplementary material for: Five years of phenology observations from a mixed-grass prairie exposed to warming and elevated CO2
Source: Sci Data. 2016 Oct 11;3:160088. doi: 10.1038/sdata.2016.88 (PMC5113067; doi:10.1038/sdata.2016.88)
Supplement: Supplementary file 1 [file sdata201688-isa1.zip › a_climate_Reyes-Fox.txt]

Sample Name	Protocol REF	Parameter Value[year]	Protocol REF	Protocol REF	Assay Name	Raw Data File	Comment[Data Repository]	Comment[Data Record Accession]	Comment[Data Record URI]	Factor Value[atmospheric CO2]	Factor Value[temperature]
Arfr_ct	Observations	2007	Site-level climate data	Method to test interannual variability	Arfr_ct_2007_climate	PHACEclimate_database_final_forSD.xlsx	Dryad Digital Repository	doi:10.5061/dryad.267d2	http://dx.doi.org/10.5061/dryad.267d2	ambient	ambient
Arfr_cT	Observations	2007	Site-level climate data	Method to test interannual variability	Arfr_cT_2007_climate	PHACEclimate_database_final_forSD.xlsx	Dryad Digital Repository	doi:10.5061/dryad.267d2	http://dx.doi.org/10.5061/dryad.267d2	elevated	ambient
Arfr_Ct	Observations	2007	Site-level climate data	Method to test interannual variability	Arfr_Ct_2007_climate	PHACEclimate_database_final_forSD.xlsx	Dryad Digital Repository	doi:10.5061/dryad.267d2	http://dx.doi.org/10.5061/dryad.267d2	ambient	warmed
Arfr_CT	Observations	2007	Site-level climate data	Method to test interannual variability	Arfr_CT_2007_climate	PHACEclimate_database_final_forSD.xlsx	Dryad Digital Repository	doi:10.5061/dryad.267d2	http://dx.doi.org/10.5061/dryad.267d2	elevated	warmed
Arfr_ct	Observations	2008	Site-level climate data	Method to test interannual variability	Arfr_ct_2008_climate	PHACEclimate_database_final_forSD.xlsx	Dryad Digital Repository	doi:10.5061/dryad.267d2	http://dx.doi.org/10.5061/dryad.267d2	ambient	ambient
Arfr_cT	Observations	2008	Site-level climate data	Method to test interannual variability	Arfr_cT_2008_climate	PHACEclimate_database_final_forSD.xlsx	Dryad Digital Repository	doi:10.5061/dryad.267d2	http://dx.doi.org/10.5061/dryad.267d2	elevated	ambient
Arfr_Ct	Observations	2008	Site-level climate data	Method to test interannual variability	Arfr_Ct_2008_climate	PHACEclimate_database_final_forSD.xlsx	Dryad Digital Repository	doi:10.5061/dryad.267d2	http://dx.doi.org/10.5061/dryad.267d2	ambient	warmed
Arfr_CT	Observations	2008	Site-level climate data	Method to test interannual variability	Arfr_CT_2008_climate	PHACEclimate_database_final_forSD.xlsx	Dryad Digital Repository	doi:10.5061/dryad.267d2	http://dx.doi.org/10.5061/dryad.267d2	elevated	warmed
Arfr_ct	Observations	2009	Site-level climate data	Method to test interannual variability	Arfr_ct_2009_climate	PHACEclimate_database_final_forSD.xlsx	Dryad Digital Repository	doi:10.5061/dryad.267d2	http://dx.doi.org/10.5061/dryad.267d2	ambient	ambient
Arfr_cT	Observations	2009	Site-level climate data	Method to test interannual variability	Arfr_cT_2009_climate	PHACEclimate_database_final_forSD.xlsx	Dryad Digital Repository	doi:10.5061/dryad.267d2	http://dx.doi.org/10.5061/dryad.267d2	elevated	ambient
Arfr_Ct	Observations	2009	Site-level climate data	Method to test interannual variability	Arfr_Ct_2009_climate	PHACEclimate_database_final_forSD.xlsx	Dryad Digital Repository	doi:10.5061/dryad.267d2	http://dx.doi.org/10.5061/dryad.267d2	ambient	warmed
Arfr_CT	Observations	2009	Site-level climate data	Method to test interannual variability	Arfr_CT_2009_climate	PHACEclimate_database_final_forSD.xlsx	Dryad Digital Repository	doi:10.5061/dryad.267d2	http://dx.doi.org/10.5061/dryad.267d2	elevated	warmed
Arfr_ct	Observations	2010	Site-level climate data	Method to test interannual variability	Arfr_ct_2010_climate	PHACEclimate_database_final_forSD.xlsx	Dryad Digital Repository	doi:10.5061/dryad.267d2	http://dx.doi.org/10.5061/dryad.267d2	ambient	ambient
Arfr_cT	Observations	2010	Site-level climate data	Method to test interannual variability	Arfr_cT_2010_climate	PHACEclimate_database_final_forSD.xlsx	Dryad Digital Repository	doi:10.5061/dryad.267d2	http://dx.doi.org/10.5061/dryad.267d2	elevated	ambient
Arfr_Ct	Observations	2010	Site-level climate data	Method to test interannual variability	Arfr_Ct_2010_climate	PHACEclimate_database_final_forSD.xlsx	Dryad Digital Repository	doi:10.5061/dryad.267d2	http://dx.doi.org/10.5061/dryad.267d2	ambient	warmed
Arfr_CT	Observations	2010	Site-level climate data	Method to test interannual variability	Arfr_CT_2010_climate	PHACEclimate_database_final_forSD.xlsx	Dryad Digital Repository	doi:10.5061/dryad.267d2	http://dx.doi.org/10.5061/dryad.267d2	elevated	warmed
Arfr_ct	Observations	2011	Site-level climate data	Method to test interannual variability	Arfr_ct_2011_climate	PHACEclimate_database_final_forSD.xlsx	Dryad Digital Repository	doi:10.5061/dryad.267d2	http://dx.doi.org/10.5061/dryad.267d2	ambient	ambient
Arfr_cT	Observations	2011	Site-level climate data	Method to test interannual variability	Arfr_cT_2011_climate	PHACEclimate_database_final_forSD.xlsx	Dryad Digital Repository	doi:10.5061/dryad.267d2	http://dx.doi.org/10.5061/dryad.267d2	elevated	ambient
Arfr_Ct	Observations	2011	Site-level climate data	Method to test interannual variability	Arfr_Ct_2011_climate	PHACEclimate_database_final_forSD.xlsx	Dryad Digital Repository	doi:10.5061/dryad.267d2	http://dx.doi.org/10.5061/dryad.267d2	ambient	warmed
Arfr_CT	Observations	2011	Site-level climate data	Method to test interannual variability	Arfr_CT_2011_climate	PHACEclimate_database_final_forSD.xlsx	Dryad Digital Repository	doi:10.5061/dryad.267d2	http://dx.doi.org/10.5061/dryad.267d2	elevated	warmed
Bogr_ct	Observations	2007	Site-level climate data	Method to test interannual variability	Bogr_ct_2007_climate	PHACEclimate_database_final_forSD.xlsx	Dryad Digital Repository	doi:10.5061/dryad.267d2	http://dx.doi.org/10.5061/dryad.267d2	ambient	ambient
Bogr_cT	Observations	2007	Site-level climate data	Method to test interannual variability	Bogr_cT_2007_climate	PHACEclimate_database_final_forSD.xlsx	Dryad Digital Repository	doi:10.5061/dryad.267d2	http://dx.doi.org/10.5061/dryad.267d2	elevated	ambient
Bogr_Ct	Observations	2007	Site-level climate data	Method to test interannual variability	Bogr_Ct_2007_climate	PHACEclimate_database_final_forSD.xlsx	Dryad Digital Repository	doi:10.5061/dryad.267d2	http://dx.doi.org/10.5061/dryad.267d2	ambient	warmed
Bogr_CT	Observations	2007	Site-level climate data	Method to test interannual variability	Bogr_CT_2007_climate	PHACEclimate_database_final_forSD.xlsx	Dryad Digital Repository	doi:10.5061/dryad.267d2	http://dx.doi.org/10.5061/dryad.267d2	elevated	warmed
Bogr_ct	Observations	2008	Site-level climate data	Method to test interannual variability	Bogr_ct_2008_climate	PHACEclimate_database_final_forSD.xlsx	Dryad Digital Repository	doi:10.5061/dryad.267d2	http://dx.doi.org/10.5061/dryad.267d2	ambient	ambient
Bogr_cT	Observations	2008	Site-level climate data	Method to test interannual variability	Bogr_cT_2008_climate	PHACEclimate_database_final_forSD.xlsx	Dryad Digital Repository	doi:10.5061/dryad.267d2	http://dx.doi.org/10.5061/dryad.267d2	elevated	ambient
Bogr_Ct	Observations	2008	Site-level climate data	Method to test interannual variability	Bogr_Ct_2008_climate	PHACEclimate_database_final_forSD.xlsx	Dryad Digital Repository	doi:10.5061/dryad.267d2	http://dx.doi.org/10.5061/dryad.267d2	ambient	warmed
Bogr_CT	Observations	2008	Site-level climate data	Method to test interannual variability	Bogr_CT_2008_climate	PHACEclimate_database_final_forSD.xlsx	Dryad Digital Repository	doi:10.5061/dryad.267d2	http://dx.doi.org/10.5061/dryad.267d2	elevated	warmed
Bogr_ct	Observations	2009	Site-level climate data	Method to test interannual variability	Bogr_ct_2009_climate	PHACEclimate_database_final_forSD.xlsx	Dryad Digital Repository	doi:10.5061/dryad.267d2	http://dx.doi.org/10.5061/dryad.267d2	ambient	ambient
Bogr_cT	Observations	2009	Site-level climate data	Method to test interannual variability	Bogr_cT_2009_climate	PHACEclimate_database_final_forSD.xlsx	Dryad Digital Repository	doi:10.5061/dryad.267d2	http://dx.doi.org/10.5061/dryad.267d2	elevated	ambient
Bogr_Ct	Observations	2009	Site-level climate data	Method to test interannual variability	Bogr_Ct_2009_climate	PHACEclimate_database_final_forSD.xlsx	Dryad Digital Repository	doi:10.5061/dryad.267d2	http://dx.doi.org/10.5061/dryad.267d2	ambient	warmed
Bogr_CT	Observations	2009	Site-level climate data	Method to test interannual variability	Bogr_CT_2009_climate	PHACEclimate_database_final_forSD.xlsx	Dryad Digital Repository	doi:10.5061/dryad.267d2	http://dx.doi.org/10.5061/dryad.267d2	elevated	warmed
Bogr_ct	Observations	2010	Site-level climate data	Method to test interannual variability	Bogr_ct_2010_climate	PHACEclimate_database_final_forSD.xlsx	Dryad Digital Repository	doi:10.5061/dryad.267d2	http://dx.doi.org/10.5061/dryad.267d2	ambient	ambient
Bogr_cT	Observations	2010	Site-level climate data	Method to test interannual variability	Bogr_cT_2010_climate	PHACEclimate_database_final_forSD.xlsx	Dryad Digital Repository	doi:10.5061/dryad.267d2	http://dx.doi.org/10.5061/dryad.267d2	elevated	ambient
Bogr_Ct	Observations	2010	Site-level climate data	Method to test interannual variability	Bogr_Ct_2010_climate	PHACEclimate_database_final_forSD.xlsx	Dryad Digital Repository	doi:10.5061/dryad.267d2	http://dx.doi.org/10.5061/dryad.267d2	ambient	warmed
Bogr_CT	Observations	2010	Site-level climate data	Method to test interannual variability	Bogr_CT_2010_climate	PHACEclimate_database_final_forSD.xlsx	Dryad Digital Repository	doi:10.5061/dryad.267d2	http://dx.doi.org/10.5061/dryad.267d2	elevated	warmed
Bogr_ct	Observations	2011	Site-level climate data	Method to test interannual variability	Bogr_ct_2011_climate	PHACEclimate_database_final_forSD.xlsx	Dryad Digital Repository	doi:10.5061/dryad.267d2	http://dx.doi.org/10.5061/dryad.267d2	ambient	ambient
Bogr_cT	Observations	2011	Site-level climate data	Method to test interannual variability	Bogr_cT_2011_climate	PHACEclimate_database_final_forSD.xlsx	Dryad Digital Repository	doi:10.5061/dryad.267d2	http://dx.doi.org/10.5061/dryad.267d2	elevated	ambient
Bogr_Ct	Observations	2011	Site-level climate data	Method to test interannual variability	Bogr_Ct_2011_climate	PHACEclimate_database_final_forSD.xlsx	Dryad Digital Repository	doi:10.5061/dryad.267d2	http://dx.doi.org/10.5061/dryad.267d2	ambient	warmed
Bogr_CT	Observations	2011	Site-level climate data	Method to test interannual variability	Bogr_CT_2011_climate	PHACEclimate_database_final_forSD.xlsx	Dryad Digital Repository	doi:10.5061/dryad.267d2	http://dx.doi.org/10.5061/dryad.267d2	elevated	warmed
Heco_ct	Observations	2007	Site-level climate data	Method to test interannual variability	Heco_ct_2007_climate	PHACEclimate_database_final_forSD.xlsx	Dryad Digital Repository	doi:10.5061/dryad.267d2	http://dx.doi.org/10.5061/dryad.267d2	ambient	ambient
Heco_cT	Observations	2007	Site-level climate data	Method to test interannual variability	Heco_cT_2007_climate	PHACEclimate_database_final_forSD.xlsx	Dryad Digital Repository	doi:10.5061/dryad.267d2	http://dx.doi.org/10.5061/dryad.267d2	elevated	ambient
Heco_Ct	Observations	2007	Site-level climate data	Method to test interannual variability	Heco_Ct_2007_climate	PHACEclimate_database_final_forSD.xlsx	Dryad Digital Repository	doi:10.5061/dryad.267d2	http://dx.doi.org/10.5061/dryad.267d2	ambient	warmed
Heco_CT	Observations	2007	Site-level climate data	Method to test interannual variability	Heco_CT_2007_climate	PHACEclimate_database_final_forSD.xlsx	Dryad Digital Repository	doi:10.5061/dryad.267d2	http://dx.doi.org/10.5061/dryad.267d2	elevated	warmed
Heco_ct	Observations	2008	Site-level climate data	Method to test interannual variability	Heco_ct_2008_climate	PHACEclimate_database_final_forSD.xlsx	Dryad Digital Repository	doi:10.5061/dryad.267d2	http://dx.doi.org/10.5061/dryad.267d2	ambient	ambient
Heco_cT	Observations	2008	Site-level climate data	Method to test interannual variability	Heco_cT_2008_climate	PHACEclimate_database_final_forSD.xlsx	Dryad Digital Repository	doi:10.5061/dryad.267d2	http://dx.doi.org/10.5061/dryad.267d2	elevated	ambient
Heco_Ct	Observations	2008	Site-level climate data	Method to test interannual variability	Heco_Ct_2008_climate	PHACEclimate_database_final_forSD.xlsx	Dryad Digital Repository	doi:10.5061/dryad.267d2	http://dx.doi.org/10.5061/dryad.267d2	ambient	warmed
Heco_CT	Observations	2008	Site-level climate data	Method to test interannual variability	Heco_CT_2008_climate	PHACEclimate_database_final_forSD.xlsx	Dryad Digital Repository	doi:10.5061/dryad.267d2	http://dx.doi.org/10.5061/dryad.267d2	elevated	warmed
Heco_ct	Observations	2009	Site-level climate data	Method to test interannual variability	Heco_ct_2009_climate	PHACEclimate_database_final_forSD.xlsx	Dryad Digital Repository	doi:10.5061/dryad.267d2	http://dx.doi.org/10.5061/dryad.267d2	ambient	ambient
Heco_cT	Observations	2009	Site-level climate data	Method to test interannual variability	Heco_cT_2009_climate	PHACEclimate_database_final_forSD.xlsx	Dryad Digital Repository	doi:10.5061/dryad.267d2	http://dx.doi.org/10.5061/dryad.267d2	elevated	ambient
Heco_Ct	Observations	2009	Site-level climate data	Method to test interannual variability	Heco_Ct_2009_climate	PHACEclimate_database_final_forSD.xlsx	Dryad Digital Repository	doi:10.5061/dryad.267d2	http://dx.doi.org/10.5061/dryad.267d2	ambient	warmed
Heco_CT	Observations	2009	Site-level climate data	Method to test interannual variability	Heco_CT_2009_climate	PHACEclimate_database_final_forSD.xlsx	Dryad Digital Repository	doi:10.5061/dryad.267d2	http://dx.doi.org/10.5061/dryad.267d2	elevated	warmed
Heco_ct	Observations	2010	Site-level climate data	Method to test interannual variability	Heco_ct_2010_climate	PHACEclimate_database_final_forSD.xlsx	Dryad Digital Repository	doi:10.5061/dryad.267d2	http://dx.doi.org/10.5061/dryad.267d2	ambient	ambient
Heco_cT	Observations	2010	Site-level climate data	Method to test interannual variability	Heco_cT_2010_climate	PHACEclimate_database_final_forSD.xlsx	Dryad Digital Repository	doi:10.5061/dryad.267d2	http://dx.doi.org/10.5061/dryad.267d2	elevated	ambient
Heco_Ct	Observations	2010	Site-level climate data	Method to test interannual variability	Heco_Ct_2010_climate	PHACEclimate_database_final_forSD.xlsx	Dryad Digital Repository	doi:10.5061/dryad.267d2	http://dx.doi.org/10.5061/dryad.267d2	ambient	warmed
Heco_CT	Observations	2010	Site-level climate data	Method to test interannual variability	Heco_CT_2010_climate	PHACEclimate_database_final_forSD.xlsx	Dryad Digital Repository	doi:10.5061/dryad.267d2	http://dx.doi.org/10.5061/dryad.267d2	elevated	warmed
Heco_ct	Observations	2011	Site-level climate data	Method to test interannual variability	Heco_ct_2011_climate	PHACEclimate_database_final_forSD.xlsx	Dryad Digital Repository	doi:10.5061/dryad.267d2	http://dx.doi.org/10.5061/dryad.267d2	ambient	ambient
Heco_cT	Observations	2011	Site-level climate data	Method to test interannual variability	Heco_cT_2011_climate	PHACEclimate_database_final_forSD.xlsx	Dryad Digital Repository	doi:10.5061/dryad.267d2	http://dx.doi.org/10.5061/dryad.267d2	elevated	ambient
Heco_Ct	Observations	2011	Site-level climate data	Method to test interannual variability	Heco_Ct_2011_climate	PHACEclimate_database_final_forSD.xlsx	Dryad Digital Repository	doi:10.5061/dryad.267d2	http://dx.doi.org/10.5061/dryad.267d2	ambient	warmed
Heco_CT	Observations	2011	Site-level climate data	Method to test interannual variability	Heco_CT_2011_climate	PHACEclimate_database_final_forSD.xlsx	Dryad Digital Repository	doi:10.5061/dryad.267d2	http://dx.doi.org/10.5061/dryad.267d2	elevated	warmed
Koma_ct	Observations	2007	Site-level climate data	Method to test interannual variability	Koma_ct_2007_climate	PHACEclimate_database_final_forSD.xlsx	Dryad Digital Repository	doi:10.5061/dryad.267d2	http://dx.doi.org/10.5061/dryad.267d2	ambient	ambient
Koma_cT	Observations	2007	Site-level climate data	Method to test interannual variability	Koma_cT_2007_climate	PHACEclimate_database_final_forSD.xlsx	Dryad Digital Repository	doi:10.5061/dryad.267d2	http://dx.doi.org/10.5061/dryad.267d2	elevated	ambient
Koma_Ct	Observations	2007	Site-level climate data	Method to test interannual variability	Koma_Ct_2007_climate	PHACEclimate_database_final_forSD.xlsx	Dryad Digital Repository	doi:10.5061/dryad.267d2	http://dx.doi.org/10.5061/dryad.267d2	ambient	warmed
Koma_CT	Observations	2007	Site-level climate data	Method to test interannual variability	Koma_CT_2007_climate	PHACEclimate_database_final_forSD.xlsx	Dryad Digital Repository	doi:10.5061/dryad.267d2	http://dx.doi.org/10.5061/dryad.267d2	elevated	warmed
Koma_ct	Observations	2008	Site-level climate data	Method to test interannual variability	Koma_ct_2008_climate	PHACEclimate_database_final_forSD.xlsx	Dryad Digital Repository	doi:10.5061/dryad.267d2	http://dx.doi.org/10.5061/dryad.267d2	ambient	ambient
Koma_cT	Observations	2008	Site-level climate data	Method to test interannual variability	Koma_cT_2008_climate	PHACEclimate_database_final_forSD.xlsx	Dryad Digital Repository	doi:10.5061/dryad.267d2	http://dx.doi.org/10.5061/dryad.267d2	elevated	ambient
Koma_Ct	Observations	2008	Site-level climate data	Method to test interannual variability	Koma_Ct_2008_climate	PHACEclimate_database_final_forSD.xlsx	Dryad Digital Repository	doi:10.5061/dryad.267d2	http://dx.doi.org/10.5061/dryad.267d2	ambient	warmed
Koma_CT	Observations	2008	Site-level climate data	Method to test interannual variability	Koma_CT_2008_climate	PHACEclimate_database_final_forSD.xlsx	Dryad Digital Repository	doi:10.5061/dryad.267d2	http://dx.doi.org/10.5061/dryad.267d2	elevated	warmed
Koma_ct	Observations	2009	Site-level climate data	Method to test interannual variability	Koma_ct_2009_climate	PHACEclimate_database_final_forSD.xlsx	Dryad Digital Repository	doi:10.5061/dryad.267d2	http://dx.doi.org/10.5061/dryad.267d2	ambient	ambient
Koma_cT	Observations	2009	Site-level climate data	Method to test interannual variability	Koma_cT_2009_climate	PHACEclimate_database_final_forSD.xlsx	Dryad Digital Repository	doi:10.5061/dryad.267d2	http://dx.doi.org/10.5061/dryad.267d2	elevated	ambient
Koma_Ct	Observations	2009	Site-level climate data	Method to test interannual variability	Koma_Ct_2009_climate	PHACEclimate_database_final_forSD.xlsx	Dryad Digital Repository	doi:10.5061/dryad.267d2	http://dx.doi.org/10.5061/dryad.267d2	ambient	warmed
Koma_CT	Observations	2009	Site-level climate data	Method to test interannual variability	Koma_CT_2009_climate	PHACEclimate_database_final_forSD.xlsx	Dryad Digital Repository	doi:10.5061/dryad.267d2	http://dx.doi.org/10.5061/dryad.267d2	elevated	warmed
Koma_ct	Observations	2010	Site-level climate data	Method to test interannual variability	Koma_ct_2010_climate	PHACEclimate_database_final_forSD.xlsx	Dryad Digital Repository	doi:10.5061/dryad.267d2	http://dx.doi.org/10.5061/dryad.267d2	ambient	ambient
Koma_cT	Observations	2010	Site-level climate data	Method to test interannual variability	Koma_cT_2010_climate	PHACEclimate_database_final_forSD.xlsx	Dryad Digital Repository	doi:10.5061/dryad.267d2	http://dx.doi.org/10.5061/dryad.267d2	elevated	ambient
Koma_Ct	Observations	2010	Site-level climate data	Method to test interannual variability	Koma_Ct_2010_climate	PHACEclimate_database_final_forSD.xlsx	Dryad Digital Repository	doi:10.5061/dryad.267d2	http://dx.doi.org/10.5061/dryad.267d2	ambient	warmed
Koma_CT	Observations	2010	Site-level climate data	Method to test interannual variability	Koma_CT_2010_climate	PHACEclimate_database_final_forSD.xlsx	Dryad Digital Repository	doi:10.5061/dryad.267d2	http://dx.doi.org/10.5061/dryad.267d2	elevated	warmed
Koma_ct	Observations	2011	Site-level climate data	Method to test interannual variability	Koma_ct_2011_climate	PHACEclimate_database_final_forSD.xlsx	Dryad Digital Repository	doi:10.5061/dryad.267d2	http://dx.doi.org/10.5061/dryad.267d2	ambient	ambient
Koma_cT	Observations	2011	Site-level climate data	Method to test interannual variability	Koma_cT_2011_climate	PHACEclimate_database_final_forSD.xlsx	Dryad Digital Repository	doi:10.5061/dryad.267d2	http://dx.doi.org/10.5061/dryad.267d2	elevated	ambient
Koma_Ct	Observations	2011	Site-level climate data	Method to test interannual variability	Koma_Ct_2011_climate	PHACEclimate_database_final_forSD.xlsx	Dryad Digital Repository	doi:10.5061/dryad.267d2	http://dx.doi.org/10.5061/dryad.267d2	ambient	warmed
Koma_CT	Observations	2011	Site-level climate data	Method to test interannual variability	Koma_CT_2011_climate	PHACEclimate_database_final_forSD.xlsx	Dryad Digital Repository	doi:10.5061/dryad.267d2	http://dx.doi.org/10.5061/dryad.267d2	elevated	warmed
Pasm_ct	Observations	2007	Site-level climate data	Method to test interannual variability	Pasm_ct_2007_climate	PHACEclimate_database_final_forSD.xlsx	Dryad Digital Repository	doi:10.5061/dryad.267d2	http://dx.doi.org/10.5061/dryad.267d2	ambient	ambient
Pasm_cT	Observations	2007	Site-level climate data	Method to test interannual variability	Pasm_cT_2007_climate	PHACEclimate_database_final_forSD.xlsx	Dryad Digital Repository	doi:10.5061/dryad.267d2	http://dx.doi.org/10.5061/dryad.267d2	elevated	ambient
Pasm_Ct	Observations	2007	Site-level climate data	Method to test interannual variability	Pasm_Ct_2007_climate	PHACEclimate_database_final_forSD.xlsx	Dryad Digital Repository	doi:10.5061/dryad.267d2	http://dx.doi.org/10.5061/dryad.267d2	ambient	warmed
Pasm_CT	Observations	2007	Site-level climate data	Method to test interannual variability	Pasm_CT_2007_climate	PHACEclimate_database_final_forSD.xlsx	Dryad Digital Repository	doi:10.5061/dryad.267d2	http://dx.doi.org/10.5061/dryad.267d2	elevated	warmed
Pasm_ct	Observations	2008	Site-level climate data	Method to test interannual variability	Pasm_ct_2008_climate	PHACEclimate_database_final_forSD.xlsx	Dryad Digital Repository	doi:10.5061/dryad.267d2	http://dx.doi.org/10.5061/dryad.267d2	ambient	ambient
Pasm_cT	Observations	2008	Site-level climate data	Method to test interannual variability	Pasm_cT_2008_climate	PHACEclimate_database_final_forSD.xlsx	Dryad Digital Repository	doi:10.5061/dryad.267d2	http://dx.doi.org/10.5061/dryad.267d2	elevated	ambient
Pasm_Ct	Observations	2008	Site-level climate data	Method to test interannual variability	Pasm_Ct_2008_climate	PHACEclimate_database_final_forSD.xlsx	Dryad Digital Repository	doi:10.5061/dryad.267d2	http://dx.doi.org/10.5061/dryad.267d2	ambient	warmed
Pasm_CT	Observations	2008	Site-level climate data	Method to test interannual variability	Pasm_CT_2008_climate	PHACEclimate_database_final_forSD.xlsx	Dryad Digital Repository	doi:10.5061/dryad.267d2	http://dx.doi.org/10.5061/dryad.267d2	elevated	warmed
Pasm_ct	Observations	2009	Site-level climate data	Method to test interannual variability	Pasm_ct_2009_climate	PHACEclimate_database_final_forSD.xlsx	Dryad Digital Repository	doi:10.5061/dryad.267d2	http://dx.doi.org/10.5061/dryad.267d2	ambient	ambient
Pasm_cT	Observations	2009	Site-level climate data	Method to test interannual variability	Pasm_cT_2009_climate	PHACEclimate_database_final_forSD.xlsx	Dryad Digital Repository	doi:10.5061/dryad.267d2	http://dx.doi.org/10.5061/dryad.267d2	elevated	ambient
Pasm_Ct	Observations	2009	Site-level climate data	Method to test interannual variability	Pasm_Ct_2009_climate	PHACEclimate_database_final_forSD.xlsx	Dryad Digital Repository	doi:10.5061/dryad.267d2	http://dx.doi.org/10.5061/dryad.267d2	ambient	warmed
Pasm_CT	Observations	2009	Site-level climate data	Method to test interannual variability	Pasm_CT_2009_climate	PHACEclimate_database_final_forSD.xlsx	Dryad Digital Repository	doi:10.5061/dryad.267d2	http://dx.doi.org/10.5061/dryad.267d2	elevated	warmed
Pasm_ct	Observations	2010	Site-level climate data	Method to test interannual variability	Pasm_ct_2010_climate	PHACEclimate_database_final_forSD.xlsx	Dryad Digital Repository	doi:10.5061/dryad.267d2	http://dx.doi.org/10.5061/dryad.267d2	ambient	ambient
Pasm_cT	Observations	2010	Site-level climate data	Method to test interannual variability	Pasm_cT_2010_climate	PHACEclimate_database_final_forSD.xlsx	Dryad Digital Repository	doi:10.5061/dryad.267d2	http://dx.doi.org/10.5061/dryad.267d2	elevated	ambient
Pasm_Ct	Observations	2010	Site-level climate data	Method to test interannual variability	Pasm_Ct_2010_climate	PHACEclimate_database_final_forSD.xlsx	Dryad Digital Repository	doi:10.5061/dryad.267d2	http://dx.doi.org/10.5061/dryad.267d2	ambient	warmed
Pasm_CT	Observations	2010	Site-level climate data	Method to test interannual variability	Pasm_CT_2010_climate	PHACEclimate_database_final_forSD.xlsx	Dryad Digital Repository	doi:10.5061/dryad.267d2	http://dx.doi.org/10.5061/dryad.267d2	elevated	warmed
Pasm_ct	Observations	2011	Site-level climate data	Method to test interannual variability	Pasm_ct_2011_climate	PHACEclimate_database_final_forSD.xlsx	Dryad Digital Repository	doi:10.5061/dryad.267d2	http://dx.doi.org/10.5061/dryad.267d2	ambient	ambient
Pasm_cT	Observations	2011	Site-level climate data	Method to test interannual variability	Pasm_cT_2011_climate	PHACEclimate_database_final_forSD.xlsx	Dryad Digital Repository	doi:10.5061/dryad.267d2	http://dx.doi.org/10.5061/dryad.267d2	elevated	ambient
Pasm_Ct	Observations	2011	Site-level climate data	Method to test interannual variability	Pasm_Ct_2011_climate	PHACEclimate_database_final_forSD.xlsx	Dryad Digital Repository	doi:10.5061/dryad.267d2	http://dx.doi.org/10.5061/dryad.267d2	ambient	warmed
Pasm_CT	Observations	2011	Site-level climate data	Method to test interannual variability	Pasm_CT_2011_climate	PHACEclimate_database_final_forSD.xlsx	Dryad Digital Repository	doi:10.5061/dryad.267d2	http://dx.doi.org/10.5061/dryad.267d2	elevated	warmed
Spco_ct	Observations	2007	Site-level climate data	Method to test interannual variability	Spco_ct_2007_climate	PHACEclimate_database_final_forSD.xlsx	Dryad Digital Repository	doi:10.5061/dryad.267d2	http://dx.doi.org/10.5061/dryad.267d2	ambient	ambient
Spco_cT	Observations	2007	Site-level climate data	Method to test interannual variability	Spco_cT_2007_climate	PHACEclimate_database_final_forSD.xlsx	Dryad Digital Repository	doi:10.5061/dryad.267d2	http://dx.doi.org/10.5061/dryad.267d2	elevated	ambient
Spco_Ct	Observations	2007	Site-level climate data	Method to test interannual variability	Spco_Ct_2007_climate	PHACEclimate_database_final_forSD.xlsx	Dryad Digital Repository	doi:10.5061/dryad.267d2	http://dx.doi.org/10.5061/dryad.267d2	ambient	warmed
Spco_CT	Observations	2007	Site-level climate data	Method to test interannual variability	Spco_CT_2007_climate	PHACEclimate_database_final_forSD.xlsx	Dryad Digital Repository	doi:10.5061/dryad.267d2	http://dx.doi.org/10.5061/dryad.267d2	elevated	warmed
Spco_ct	Observations	2008	Site-level climate data	Method to test interannual variability	Spco_ct_2008_climate	PHACEclimate_database_final_forSD.xlsx	Dryad Digital Repository	doi:10.5061/dryad.267d2	http://dx.doi.org/10.5061/dryad.267d2	ambient	ambient
Spco_cT	Observations	2008	Site-level climate data	Method to test interannual variability	Spco_cT_2008_climate	PHACEclimate_database_final_forSD.xlsx	Dryad Digital Repository	doi:10.5061/dryad.267d2	http://dx.doi.org/10.5061/dryad.267d2	elevated	ambient
Spco_Ct	Observations	2008	Site-level climate data	Method to test interannual variability	Spco_Ct_2008_climate	PHACEclimate_database_final_forSD.xlsx	Dryad Digital Repository	doi:10.5061/dryad.267d2	http://dx.doi.org/10.5061/dryad.267d2	ambient	warmed
Spco_CT	Observations	2008	Site-level climate data	Method to test interannual variability	Spco_CT_2008_climate	PHACEclimate_database_final_forSD.xlsx	Dryad Digital Repository	doi:10.5061/dryad.267d2	http://dx.doi.org/10.5061/dryad.267d2	elevated	warmed
Spco_ct	Observations	2009	Site-level climate data	Method to test interannual variability	Spco_ct_2009_climate	PHACEclimate_database_final_forSD.xlsx	Dryad Digital Repository	doi:10.5061/dryad.267d2	http://dx.doi.org/10.5061/dryad.267d2	ambient	ambient
Spco_cT	Observations	2009	Site-level climate data	Method to test interannual variability	Spco_cT_2009_climate	PHACEclimate_database_final_forSD.xlsx	Dryad Digital Repository	doi:10.5061/dryad.267d2	http://dx.doi.org/10.5061/dryad.267d2	elevated	ambient
Spco_Ct	Observations	2009	Site-level climate data	Method to test interannual variability	Spco_Ct_2009_climate	PHACEclimate_database_final_forSD.xlsx	Dryad Digital Repository	doi:10.5061/dryad.267d2	http://dx.doi.org/10.5061/dryad.267d2	ambient	warmed
Spco_CT	Observations	2009	Site-level climate data	Method to test interannual variability	Spco_CT_2009_climate	PHACEclimate_database_final_forSD.xlsx	Dryad Digital Repository	doi:10.5061/dryad.267d2	http://dx.doi.org/10.5061/dryad.267d2	elevated	warmed
Spco_ct	Observations	2010	Site-level climate data	Method to test interannual variability	Spco_ct_2010_climate	PHACEclimate_database_final_forSD.xlsx	Dryad Digital Repository	doi:10.5061/dryad.267d2	http://dx.doi.org/10.5061/dryad.267d2	ambient	ambient
Spco_cT	Observations	2010	Site-level climate data	Method to test interannual variability	Spco_cT_2010_climate	PHACEclimate_database_final_forSD.xlsx	Dryad Digital Repository	doi:10.5061/dryad.267d2	http://dx.doi.org/10.5061/dryad.267d2	elevated	ambient
Spco_Ct	Observations	2010	Site-level climate data	Method to test interannual variability	Spco_Ct_2010_climate	PHACEclimate_database_final_forSD.xlsx	Dryad Digital Repository	doi:10.5061/dryad.267d2	http://dx.doi.org/10.5061/dryad.267d2	ambient	warmed
Spco_CT	Observations	2010	Site-level climate data	Method to test interannual variability	Spco_CT_2010_climate	PHACEclimate_database_final_forSD.xlsx	Dryad Digital Repository	doi:10.5061/dryad.267d2	http://dx.doi.org/10.5061/dryad.267d2	elevated	warmed
Spco_ct	Observations	2011	Site-level climate data	Method to test interannual variability	Spco_ct_2011_climate	PHACEclimate_database_final_forSD.xlsx	Dryad Digital Repository	doi:10.5061/dryad.267d2	http://dx.doi.org/10.5061/dryad.267d2	ambient	ambient
Spco_cT	Observations	2011	Site-level climate data	Method to test interannual variability	Spco_cT_2011_climate	PHACEclimate_database_final_forSD.xlsx	Dryad Digital Repository	doi:10.5061/dryad.267d2	http://dx.doi.org/10.5061/dryad.267d2	elevated	ambient
Spco_Ct	Observations	2011	Site-level climate data	Method to test interannual variability	Spco_Ct_2011_climate	PHACEclimate_database_final_forSD.xlsx	Dryad Digital Repository	doi:10.5061/dryad.267d2	http://dx.doi.org/10.5061/dryad.267d2	ambient	warmed
Spco_CT	Observations	2011	Site-level climate data	Method to test interannual variability	Spco_CT_2011_climate	PHACEclimate_database_final_forSD.xlsx	Dryad Digital Repository	doi:10.5061/dryad.267d2	http://dx.doi.org/10.5061/dryad.267d2	elevated	warmed
